# Supplementary material for: Novel Oliveros-like Clade C Mammarenaviruses from Rodents in Argentina, 1990–2020
Source: Viruses. 2024 Feb 22;16(3):340. doi: 10.3390/v16030340 (PMC10976098; doi:10.3390/v16030340)
Supplement: Supplementary file 1 [file viruses-16-00340-s001.zip]

Archive with 1 entries (1 files):
- viruses-2820784-supplementary.pdf
